# Supplementary material for: Screening and identification of genes associated with flight muscle histolysis of the house cricket Acheta domesticus
Source: Front Physiol. 2023 Jan 11;13:1079328. doi: 10.3389/fphys.2022.1079328 (PMC9873970; doi:10.3389/fphys.2022.1079328)
Supplement: Supplementary file 5 [file DataSheet1.ZIP]

Archive with 13 entries (12 files):
- APPENDIX FIGURE/
- APPENDIX FIGURE/APPENDIX FIGURE 6.tif
- __MACOSX/APPENDIX FIGURE/._APPENDIX FIGURE 6.tif
- APPENDIX FIGURE/APPENDIX FIGURE 5.tif
- __MACOSX/APPENDIX FIGURE/._APPENDIX FIGURE 5.tif
- APPENDIX FIGURE/APPENDIX FIGURE 4.tif
- __MACOSX/APPENDIX FIGURE/._APPENDIX FIGURE 4.tif
- APPENDIX FIGURE/APPENDIX FIGURE 3.tif
- __MACOSX/APPENDIX FIGURE/._APPENDIX FIGURE 3.tif
- APPENDIX FIGURE/APPENDIX FIGURE 2.tif
- __MACOSX/APPENDIX FIGURE/._APPENDIX FIGURE 2.tif
- APPENDIX FIGURE/APPENDIX FIGURE 1.tiff
- __MACOSX/APPENDIX FIGURE/._APPENDIX FIGURE 1.tiff
